# Supplementary material for: Description of a new leafhopper species of the genus Longicornus (Hemiptera, Cicadellidae, Deltocephalinae) from China, with a revised key to species
Source: Zookeys. 2019 Nov 11;888:67–73. doi: 10.3897/zookeys.888.34799 (PMC6861338; doi:10.3897/zookeys.888.34799)
Supplement: XML Treatment for Longicornus [file zookeys.888.34799-treatment1.xml]

<!DOCTYPE tp:taxon-treatment
  PUBLIC "-//TaxonX//DTD Taxonomic Treatment Publishing DTD v0 20100105//EN" "tax-treatment-NSO.dtd">
<tp:taxon-treatment xmlns:tp="http://www.plazi.org/taxpub"><tp:treatment-meta><kwd-group><label>Taxon classification</label><kwd><named-content xmlns:xlink="http://www.w3.org/1999/xlink" content-type="kingdom">Animalia</named-content></kwd><kwd><named-content xmlns:xlink="http://www.w3.org/1999/xlink" content-type="order">Hemiptera</named-content></kwd><kwd><named-content xmlns:xlink="http://www.w3.org/1999/xlink" content-type="family">Cicadellidae</named-content></kwd></kwd-group><mixed-citation publication-type="journal"><person-group><name><surname>Fang</surname><given-names>Yongqin</given-names></name><name><surname>Xing</surname><given-names>Jichun</given-names></name></person-group><article-title>Description of a new leafhopper species of the genus <italic><tp:taxon-name><tp:taxon-name-part taxon-name-part-type="genus" reg="Longicornus">Longicornus</tp:taxon-name-part></tp:taxon-name></italic> (<tp:taxon-name><tp:taxon-name-part taxon-name-part-type="order">Hemiptera</tp:taxon-name-part></tp:taxon-name>, <tp:taxon-name><tp:taxon-name-part taxon-name-part-type="family">Cicadellidae</tp:taxon-name-part></tp:taxon-name>, <tp:taxon-name><tp:taxon-name-part taxon-name-part-type="subfamily">Deltocephalinae</tp:taxon-name-part></tp:taxon-name>) from China, with a revised key to species</article-title><source>Zookeys</source><day>11</day><month>11</month><year>2019</year><volume>888</volume><fpage>67</fpage><lpage>73</lpage><pub-id pub-id-type="doi">10.3897/zookeys.888.34799</pub-id></mixed-citation></tp:treatment-meta><tp:nomenclature><tp:taxon-name><object-id xmlns:xlink="http://www.w3.org/1999/xlink" content-type="arpha" xlink:type="simple">2977D661-00D2-5017-8863-1BA226C947E0</object-id>
            <tp:taxon-name-part taxon-name-part-type="genus" reg="Longicornus">Longicornus</tp:taxon-name-part>
          </tp:taxon-name><tp:taxon-authority>Li &amp; Song</tp:taxon-authority><tp:nomenclature-citation-list><tp:nomenclature-citation><tp:taxon-name>
                <tp:taxon-name-part taxon-name-part-type="genus" reg="Longicornus">Longicornus</tp:taxon-name-part>
              </tp:taxon-name><comment>Li &amp; Song, 2008: 27; <xref ref-type="bibr" rid="B2">Li et al. 2011</xref>: 110; <xref ref-type="bibr" rid="B4">Zahniser and Dietrich 2013</xref>: 152; <xref ref-type="bibr" rid="B1">Fang and Xing 2018</xref>: 435.</comment></tp:nomenclature-citation></tp:nomenclature-citation-list></tp:nomenclature><tp:treatment-sec sec-type="type species" id="SECID0EWDAC"><title>Type species.</title><p><italic><tp:taxon-name><tp:taxon-name-part taxon-name-part-type="genus" reg="Longicornus">Longicornus</tp:taxon-name-part> <tp:taxon-name-part taxon-name-part-type="species" reg="flavipuncatus">flavipuncatus</tp:taxon-name-part></tp:taxon-name></italic> Li &amp; Song, 2008.</p></tp:treatment-sec><tp:treatment-sec sec-type="remarks" id="SECID0EHEAC"><title>Remarks.</title><p>For the relationship and diagnosis of <italic><tp:taxon-name><tp:taxon-name-part taxon-name-part-type="genus" reg="Longicornus">Longicornus</tp:taxon-name-part></tp:taxon-name></italic> see <xref ref-type="bibr" rid="B1">Fang and Xing (2018</xref>: 436).</p></tp:treatment-sec><tp:treatment-sec sec-type="distribution" id="SECID0EYEAC"><title>Distribution.</title><p>China (Guizhou, Sichuan, Yunnan).</p><sec sec-type="Checklist of species of Longicornus" id="SECID0E4EAC"><title>Checklist of species of <italic><tp:taxon-name><tp:taxon-name-part taxon-name-part-type="genus" reg="Longicornus">Longicornus</tp:taxon-name-part></tp:taxon-name></italic></title><p><italic><tp:taxon-name><tp:taxon-name-part taxon-name-part-type="genus" reg="Longicornus">L.</tp:taxon-name-part> <tp:taxon-name-part taxon-name-part-type="species" reg="biprocessus">biprocessus</tp:taxon-name-part></tp:taxon-name></italic> Fang &amp; Xing, 2018: 440, figs 10–12; 34–40. China (Sichuan).</p><p><italic><tp:taxon-name><tp:taxon-name-part taxon-name-part-type="genus" reg="Longicornus">L.</tp:taxon-name-part> <tp:taxon-name-part taxon-name-part-type="species" reg="brevispinus">brevispinus</tp:taxon-name-part></tp:taxon-name></italic> sp. nov., Figs <xref ref-type="fig" rid="F1">1</xref>–<xref ref-type="fig" rid="F2">11</xref>. China (Yunnan).</p><p><italic><tp:taxon-name><tp:taxon-name-part taxon-name-part-type="genus" reg="Longicornus">L.</tp:taxon-name-part> <tp:taxon-name-part taxon-name-part-type="species" reg="flavipuncatus">flavipuncatus</tp:taxon-name-part></tp:taxon-name></italic> Li &amp; Song, 2008: 28, figs 1–8. China (Sichuan, Guizhou, Yunnan).</p><p><italic><tp:taxon-name><tp:taxon-name-part taxon-name-part-type="genus" reg="Longicornus">L.</tp:taxon-name-part> <tp:taxon-name-part taxon-name-part-type="species" reg="yunnanensis">yunnanensis</tp:taxon-name-part></tp:taxon-name></italic> Xing &amp; Li, 2011: 112, figs 5–102: 1–8 (in <xref ref-type="bibr" rid="B2">Li et al. 2011</xref>), synonymized by <xref ref-type="bibr" rid="B1">Fang and Xing 2018</xref>: 436.</p><p><italic><tp:taxon-name><tp:taxon-name-part taxon-name-part-type="genus" reg="Longicornus">L.</tp:taxon-name-part> <tp:taxon-name-part taxon-name-part-type="species" reg="furcatus">furcatus</tp:taxon-name-part></tp:taxon-name></italic> Fang &amp; Xing, 2018: 439, figs 7–9; 27–33. China (Sichuan).</p><p><italic><tp:taxon-name><tp:taxon-name-part taxon-name-part-type="genus" reg="Longicornus">L.</tp:taxon-name-part> <tp:taxon-name-part taxon-name-part-type="species" reg="longus">longus</tp:taxon-name-part></tp:taxon-name></italic> Xing &amp; Li, 2011: 112, figs 5–101: 1–7. China (Yunnan).</p></sec><sec sec-type="Key to species (males) of Longicornus" id="SECID0EGIAC"><title>Key to species (males) of <italic><tp:taxon-name><tp:taxon-name-part taxon-name-part-type="genus" reg="Longicornus">Longicornus</tp:taxon-name-part></tp:taxon-name></italic><xref ref-type="fn" rid="en1">*</xref></title><table-wrap content-type="key" position="anchor" orientation="portrait"><table id="TID0EGEAC" rules="all"><tbody><tr><td rowspan="1" colspan="1">1</td><td rowspan="1" colspan="1">Aedeagal shaft with a pair of processes arising apically (Figs <xref ref-type="fig" rid="F2">8</xref>, <xref ref-type="fig" rid="F2">9</xref>; <xref ref-type="bibr" rid="B1">Fang and Xing 2018</xref>: figs 16,17, 23, 24)</td><td rowspan="1" colspan="1">
                      <bold>2</bold>
                    </td></tr><tr><td rowspan="1" colspan="1">–</td><td rowspan="1" colspan="1">Aedeagal shaft with pair of processes arising basally (<xref ref-type="bibr" rid="B1">Fang and Xing 2018</xref>: figs 30, 31, 37, 38)</td><td rowspan="1" colspan="1">
                      <bold>4</bold>
                    </td></tr><tr><td rowspan="1" colspan="1">2</td><td rowspan="1" colspan="1">Aedeagal shaft processes longer than shaft (<xref ref-type="bibr" rid="B1">Fang and Xing 2018</xref>: figs 16, 17)</td><td rowspan="1" colspan="1">
                      <bold><italic><tp:taxon-name><tp:taxon-name-part taxon-name-part-type="genus" reg="Longicornus">L.</tp:taxon-name-part> <tp:taxon-name-part taxon-name-part-type="species" reg="flavipuncatus">flavipuncatus</tp:taxon-name-part></tp:taxon-name></italic></bold>
                    </td></tr><tr><td rowspan="1" colspan="1">–</td><td rowspan="1" colspan="1">Aedeagal shaft processes shorter than shaft (Figs <xref ref-type="fig" rid="F2">8</xref>, <xref ref-type="fig" rid="F2">9</xref>; <xref ref-type="bibr" rid="B1">Fang and Xing 2018</xref>: figs 23, 24)</td><td rowspan="1" colspan="1">
                      <bold>3</bold>
                    </td></tr><tr><td rowspan="1" colspan="1">3</td><td rowspan="1" colspan="1">Aedeagus long, and its apical processes approximately ¾ as long as shaft (<xref ref-type="bibr" rid="B1">Fang and Xing 2018</xref>: figs 23, 24)</td><td rowspan="1" colspan="1">
                      <bold><italic><tp:taxon-name><tp:taxon-name-part taxon-name-part-type="genus" reg="Longicornus">L.</tp:taxon-name-part> <tp:taxon-name-part taxon-name-part-type="species" reg="longus">longus</tp:taxon-name-part></tp:taxon-name></italic></bold>
                    </td></tr><tr><td rowspan="1" colspan="1">–</td><td rowspan="1" colspan="1">Aedeagus short and stout, and its apical processes shorter than half length of aedeagal shaft (Figs <xref ref-type="fig" rid="F2">8</xref>, <xref ref-type="fig" rid="F2">9</xref>)</td><td rowspan="1" colspan="1">
                      <bold><italic><tp:taxon-name><tp:taxon-name-part taxon-name-part-type="genus" reg="Longicornus">L.</tp:taxon-name-part> <tp:taxon-name-part taxon-name-part-type="species" reg="brevispinus">brevispinus</tp:taxon-name-part></tp:taxon-name></italic> sp. nov.</bold>
                    </td></tr><tr><td rowspan="1" colspan="1">4</td><td rowspan="1" colspan="1">Aedeagal shaft with pair of furcate processes arising from ventral margin near base (<xref ref-type="bibr" rid="B1">Fang and Xing 2018</xref>: figs 30, 31)</td><td rowspan="1" colspan="1">
                      <bold><italic><tp:taxon-name><tp:taxon-name-part taxon-name-part-type="genus" reg="Longicornus">L.</tp:taxon-name-part> <tp:taxon-name-part taxon-name-part-type="species" reg="furcatus">furcatus</tp:taxon-name-part></tp:taxon-name></italic></bold>
                    </td></tr><tr><td rowspan="1" colspan="1">–</td><td rowspan="1" colspan="1">Aedeagal shaft with two pairs of processes medially on dorsal margin (<xref ref-type="bibr" rid="B1">Fang and Xing 2018</xref>: figs 37, 38)</td><td rowspan="1" colspan="1">
                      <bold><italic><tp:taxon-name><tp:taxon-name-part taxon-name-part-type="genus" reg="Longicornus">L.</tp:taxon-name-part> <tp:taxon-name-part taxon-name-part-type="species" reg="biprocessus">biprocessus</tp:taxon-name-part></tp:taxon-name></italic></bold>
                    </td></tr></tbody></table></table-wrap></sec></tp:treatment-sec><tp:treatment-sec><!--Section generated to contain objects referenced in tp:taxon-treatment.--><fig id="F1" position="float" orientation="portrait"><object-id xmlns:xlink="http://www.w3.org/1999/xlink" content-type="doi" xlink:type="simple">10.3897/zookeys.888.34799.figure1</object-id><object-id xmlns:xlink="http://www.w3.org/1999/xlink" content-type="arpha" xlink:type="simple">640B73D6-E4B8-5E17-AA7C-7B29B134653F</object-id><label>Figures 1–4.</label><caption><p><italic><tp:taxon-name><tp:taxon-name-part taxon-name-part-type="genus" reg="Longicornus">Longicornus</tp:taxon-name-part> <tp:taxon-name-part taxon-name-part-type="species" reg="brevispinus">brevispinus</tp:taxon-name-part></tp:taxon-name></italic> sp. nov., <bold>1</bold> ♂, dorsal view <bold>2</bold> ♂, lateral view <bold>3</bold> ♂, head and thorax, dorsal view <bold>4</bold> ♂, face, ventral view.</p></caption><graphic xmlns:xlink="http://www.w3.org/1999/xlink" xlink:href="zookeys-888-067-g001.jpg" position="float" orientation="portrait" xlink:type="simple" id="oo_354911.jpg"><uri content-type="original_file" xlink:type="simple">https://binary.pensoft.net/fig/354911</uri></graphic></fig><fig id="F2" position="float" orientation="portrait"><object-id xmlns:xlink="http://www.w3.org/1999/xlink" content-type="arpha" xlink:type="simple">6A5FD020-9FB8-5E20-80AD-B9652A282786</object-id><label>Figures 5–11.</label><caption><p><italic><tp:taxon-name><tp:taxon-name-part taxon-name-part-type="genus" reg="Longicornus">Longicornus</tp:taxon-name-part> <tp:taxon-name-part taxon-name-part-type="species" reg="brevispinus">brevispinus</tp:taxon-name-part></tp:taxon-name></italic> sp. nov., <bold>5</bold> male pygofer side, lateral view <bold>6</bold> valve, ventral view <bold>7</bold> subgenital plate, ventral view <bold>8</bold> aedeagus, lateral view <bold>9</bold> aedeagus, ventral view <bold>10</bold> connective, dorsal view <bold>11</bold> style, dorsal view.</p></caption><graphic xmlns:xlink="http://www.w3.org/1999/xlink" xlink:href="zookeys-888-067-g002.jpg" position="float" orientation="portrait" xlink:type="simple" id="oo_354912.jpg"><uri content-type="original_file" xlink:type="simple">https://binary.pensoft.net/fig/354912</uri></graphic></fig><fn-group><fn id="en1"><p>* Modified from Fang and Xing 2018</p></fn></fn-group></tp:treatment-sec><ref-list><ref id="B2"><mixed-citation xmlns:xlink="http://www.w3.org/1999/xlink" xlink:type="simple"><person-group><name name-style="western"><surname>Li</surname><given-names>ZZ</given-names></name><name name-style="western"><surname>Dai</surname><given-names>RH</given-names></name><name name-style="western"><surname>Xing</surname><given-names>JC</given-names></name></person-group> (<year>2011</year>) <source><tp:taxon-name><tp:taxon-name-part taxon-name-part-type="subfamily">Deltocephalinae</tp:taxon-name-part></tp:taxon-name> from China (<tp:taxon-name><tp:taxon-name-part taxon-name-part-type="order">Hemiptera</tp:taxon-name-part></tp:taxon-name>: <tp:taxon-name><tp:taxon-name-part taxon-name-part-type="family">Cicadellidae</tp:taxon-name-part></tp:taxon-name>).</source><publisher-name>Popular Science Press</publisher-name>, <publisher-loc>Beijing</publisher-loc>, <size units="page">336 pp</size>. [in Chinese with English summary]</mixed-citation></ref><ref id="B4"><mixed-citation xmlns:xlink="http://www.w3.org/1999/xlink" xlink:type="simple"><person-group><name name-style="western"><surname>Zahniser</surname><given-names>JN</given-names></name><name name-style="western"><surname>Dietrich</surname><given-names>CH</given-names></name></person-group> (<year>2013</year>) <article-title>A review of the tribes of <tp:taxon-name><tp:taxon-name-part taxon-name-part-type="subfamily">Deltocephalinae</tp:taxon-name-part></tp:taxon-name> (<tp:taxon-name><tp:taxon-name-part taxon-name-part-type="order">Hemiptera</tp:taxon-name-part></tp:taxon-name>: <tp:taxon-name><tp:taxon-name-part taxon-name-part-type="suborder">Auchenorrhyncha</tp:taxon-name-part></tp:taxon-name>: <tp:taxon-name><tp:taxon-name-part taxon-name-part-type="family">Cicadellidae</tp:taxon-name-part></tp:taxon-name>).</article-title><source>European Journal of Taxonomy</source><volume>45</volume>: <fpage>1</fpage>–<lpage>211</lpage>. <ext-link xlink:type="simple" ext-link-type="doi" xlink:href="10.5852/ejt.2013.45">https://doi.org/10.5852/ejt.2013.45</ext-link></mixed-citation></ref><ref id="B1"><mixed-citation xmlns:xlink="http://www.w3.org/1999/xlink" xlink:type="simple"><person-group><name name-style="western"><surname>Fang</surname><given-names>YQ</given-names></name><name name-style="western"><surname>Xing</surname><given-names>JC</given-names></name></person-group> (<year>2018</year>) <article-title>Review of the leafhopper genus <italic><tp:taxon-name><tp:taxon-name-part taxon-name-part-type="genus">Longicornus</tp:taxon-name-part></tp:taxon-name></italic> Li &amp; Song (<tp:taxon-name><tp:taxon-name-part taxon-name-part-type="order">Hemiptera</tp:taxon-name-part></tp:taxon-name>: <tp:taxon-name><tp:taxon-name-part taxon-name-part-type="family">Cicadellidae</tp:taxon-name-part></tp:taxon-name>: <tp:taxon-name><tp:taxon-name-part taxon-name-part-type="subfamily">Deltocephalinae</tp:taxon-name-part></tp:taxon-name>) with description of two new species.</article-title><source>Zootaxa</source><volume>4462</volume>(<issue>3</issue>): <fpage>435</fpage>–<lpage>442</lpage>. <ext-link xlink:type="simple" ext-link-type="doi" xlink:href="10.11646/zootaxa.4462.3.9">https://doi.org/10.11646/zootaxa.4462.3.9</ext-link></mixed-citation></ref></ref-list></tp:taxon-treatment>
