# Supplementary material for: Description of a new leafhopper species of the genus Longicornus (Hemiptera, Cicadellidae, Deltocephalinae) from China, with a revised key to species
Source: Zookeys. 2019 Nov 11;888:67–73. doi: 10.3897/zookeys.888.34799 (PMC6861338; doi:10.3897/zookeys.888.34799)
Supplement: XML Treatment for Longicornus brevispinus [file zookeys.888.34799-treatment2.xml]

<!DOCTYPE tp:taxon-treatment
  PUBLIC "-//TaxonX//DTD Taxonomic Treatment Publishing DTD v0 20100105//EN" "tax-treatment-NSO.dtd">
<tp:taxon-treatment xmlns:tp="http://www.plazi.org/taxpub"><tp:treatment-meta><kwd-group><label>Taxon classification</label><kwd><named-content xmlns:xlink="http://www.w3.org/1999/xlink" content-type="kingdom">Animalia</named-content></kwd><kwd><named-content xmlns:xlink="http://www.w3.org/1999/xlink" content-type="order">Hemiptera</named-content></kwd><kwd><named-content xmlns:xlink="http://www.w3.org/1999/xlink" content-type="family">Cicadellidae</named-content></kwd></kwd-group><mixed-citation publication-type="journal"><person-group><name><surname>Fang</surname><given-names>Yongqin</given-names></name><name><surname>Xing</surname><given-names>Jichun</given-names></name></person-group><article-title>Description of a new leafhopper species of the genus <italic><tp:taxon-name><tp:taxon-name-part taxon-name-part-type="genus" reg="Longicornus">Longicornus</tp:taxon-name-part></tp:taxon-name></italic> (<tp:taxon-name><tp:taxon-name-part taxon-name-part-type="order">Hemiptera</tp:taxon-name-part></tp:taxon-name>, <tp:taxon-name><tp:taxon-name-part taxon-name-part-type="family">Cicadellidae</tp:taxon-name-part></tp:taxon-name>, <tp:taxon-name><tp:taxon-name-part taxon-name-part-type="subfamily">Deltocephalinae</tp:taxon-name-part></tp:taxon-name>) from China, with a revised key to species</article-title><source>Zookeys</source><day>11</day><month>11</month><year>2019</year><volume>888</volume><fpage>67</fpage><lpage>73</lpage><pub-id pub-id-type="doi">10.3897/zookeys.888.34799</pub-id></mixed-citation></tp:treatment-meta><tp:nomenclature><tp:taxon-name><object-id xmlns:xlink="http://www.w3.org/1999/xlink" content-type="arpha" xlink:type="simple">E651E7AF-6D7F-5183-8628-87D5CE9103B4</object-id>
            <tp:taxon-name-part taxon-name-part-type="genus" reg="Longicornus">Longicornus</tp:taxon-name-part>
            <tp:taxon-name-part taxon-name-part-type="species" reg="brevispinus">brevispinus</tp:taxon-name-part>
            <object-id xmlns:xlink="http://www.w3.org/1999/xlink" content-type="zoobank" xlink:type="simple">http://zoobank.org/267A75A3-4AEE-4D63-9F63-F117D095674D</object-id>
          </tp:taxon-name><tp:taxon-status xmlns:xlink="http://www.w3.org/1999/xlink" xlink:type="simple">sp. nov.</tp:taxon-status><xref ref-type="fig" rid="F1">Figs 1–4</xref><xref ref-type="fig" rid="F2">, 5–11</xref></tp:nomenclature><tp:treatment-sec sec-type="description" id="SECID0ENBAE"><title>Description.</title><p>Body robust, yellowish brown (Figs <xref ref-type="fig" rid="F1">1–4</xref>). Vertex with paired irregular dark brown short coalescing bands. Eyes black, ocelli pale yellow. Face marked with dark brown. Pronotum with irregular fuscous patches. Forewing brownish, with scattered hyaline areas, veins dark brown. Legs dark brown.</p><fig id="F1" position="float" orientation="portrait"><object-id xmlns:xlink="http://www.w3.org/1999/xlink" content-type="doi" xlink:type="simple">10.3897/zookeys.888.34799.figure1</object-id><object-id xmlns:xlink="http://www.w3.org/1999/xlink" content-type="arpha" xlink:type="simple">640B73D6-E4B8-5E17-AA7C-7B29B134653F</object-id><label>Figures 1–4.</label><caption><p><italic><tp:taxon-name><tp:taxon-name-part taxon-name-part-type="genus" reg="Longicornus">Longicornus</tp:taxon-name-part> <tp:taxon-name-part taxon-name-part-type="species" reg="brevispinus">brevispinus</tp:taxon-name-part></tp:taxon-name></italic> sp. nov., <bold>1</bold> ♂, dorsal view <bold>2</bold> ♂, lateral view <bold>3</bold> ♂, head and thorax, dorsal view <bold>4</bold> ♂, face, ventral view.</p></caption><graphic xmlns:xlink="http://www.w3.org/1999/xlink" xlink:href="zookeys-888-067-g001.jpg" position="float" orientation="portrait" xlink:type="simple" id="oo_354911.jpg"><uri content-type="original_file" xlink:type="simple">https://binary.pensoft.net/fig/354911</uri></graphic></fig><p>Head including eyes slightly narrower than pronotum. Vertex with fore margin produced roundly, median length distinctly shorter than width between eyes. Ocelli located on anterior margin of vertex. Frontoclypeus distinctly longer than wide, anteclypeus expanded apically. Antennae arising near lower corner of eye. Pronotum with anterior margin roundly produced and posterior margin concave, longer than vertex. Mesonotum triangular, slightly shorter than pronotum, with transverse suture depressed. Forewing with four apical and three subapical cells, about 3 times as long as wide, appendix wide. Hind wing with three apical cells and two anteapical cells. Fore femur row IC with a row of short setae, row AM with 1 stout seta, 2 dorsoapical setae, and row AV with several short setae in basal half. Fore tibia with 4 macrosetae in row AD and numerous macrosetae decreasing in length toward the base in row AV. Hind femur broadened distally and slightly bowed, apical setal formula 2 + 2 + 1. Hind tibia flattened and nearly straight, row PD with 12 macrosetae decreasing in length toward the base; row AD with 10 long stout setae and 1–4 shorter stout setae between each long seta; metabasitarsomere with 4 platellae and 2 setae on apical transverse row.</p><p><bold><italic>Male genitalia</italic></bold>: Pygofer longer than broad in lateral view, with many long macrosetae in posterior half (Fig. <xref ref-type="fig" rid="F2">5</xref>). Valve subtriangular (Fig. <xref ref-type="fig" rid="F2">6</xref>). Subgenital plate with wide base, narrowed posteriorly, with 6 setae along lateral margin, and mesal margin deeply concave near apex (Fig. <xref ref-type="fig" rid="F2">7</xref>). Style relatively narrow, apical process acute, turned laterally (Fig. <xref ref-type="fig" rid="F2">11</xref>). Connective articulated with aedeagus, Y-shaped with stem long (Fig. <xref ref-type="fig" rid="F2">10</xref>). Aedeagus very short and stout with base broad in lateral view, gradually tapered to apex in lateral view, with a pair of short and robust apical processes with truncate apex, gonopore apical (Figs <xref ref-type="fig" rid="F2">8</xref>, <xref ref-type="fig" rid="F2">9</xref>).</p><fig id="F2" position="float" orientation="portrait"><object-id xmlns:xlink="http://www.w3.org/1999/xlink" content-type="arpha" xlink:type="simple">6A5FD020-9FB8-5E20-80AD-B9652A282786</object-id><label>Figures 5–11.</label><caption><p><italic><tp:taxon-name><tp:taxon-name-part taxon-name-part-type="genus" reg="Longicornus">Longicornus</tp:taxon-name-part> <tp:taxon-name-part taxon-name-part-type="species" reg="brevispinus">brevispinus</tp:taxon-name-part></tp:taxon-name></italic> sp. nov., <bold>5</bold> male pygofer side, lateral view <bold>6</bold> valve, ventral view <bold>7</bold> subgenital plate, ventral view <bold>8</bold> aedeagus, lateral view <bold>9</bold> aedeagus, ventral view <bold>10</bold> connective, dorsal view <bold>11</bold> style, dorsal view.</p></caption><graphic xmlns:xlink="http://www.w3.org/1999/xlink" xlink:href="zookeys-888-067-g002.jpg" position="float" orientation="portrait" xlink:type="simple" id="oo_354912.jpg"><uri content-type="original_file" xlink:type="simple">https://binary.pensoft.net/fig/354912</uri></graphic></fig></tp:treatment-sec><tp:treatment-sec sec-type="description" id="SECID0EBFAE"><title>Measurement.</title><p>Length (including tegmen): ♂, 5.6 mm.</p></tp:treatment-sec><tp:treatment-sec sec-type="type material" id="SECID0EGFAE"><title>Type material.</title><p><bold><italic>Holotype</italic></bold> ♂, China: Yunnan Prov., Pingbian country, Daweishan, 22 May 2015, coll. Jiajia Wang (GUGC).</p></tp:treatment-sec><tp:treatment-sec sec-type="distribution" id="SECID0ERFAE"><title>Distribution.</title><p>China (Yunnan).</p></tp:treatment-sec><tp:treatment-sec sec-type="remarks" id="SECID0EWFAE"><title>Remarks.</title><p>The new species can be distinguished by the very short and stout aedeagus with a pair of short and robust apical processes with a truncate apex.</p></tp:treatment-sec><tp:treatment-sec sec-type="etymology" id="SECID0E2FAE"><title>Etymology.</title><p>The species name is derived from the Latin word “<italic>brevis</italic>” and “<italic>spinus</italic>”, referring to the short apical processes of the aedeagal shaft.</p></tp:treatment-sec></tp:taxon-treatment>
